# Supplementary material for: Spectroscopic Analyses Highlight Plant Biostimulant Effects of Baker’s Yeast Vinasse and Selenium on Cabbage through Foliar Fertilization
Source: Plants (Basel). 2023 Aug 21;12(16):3016. doi: 10.3390/plants12163016 (PMC10458166; doi:10.3390/plants12163016)
Supplement: Supplementary file 1 [file plants-12-03016-s001.zip]

Archive with 1 entries (1 files):
- plants-2497954-supplementary.pdf
